# Supplementary material for: Wnt signaling modulates the response to DNA damage in the Drosophila wing imaginal disc by regulating the EGFR pathway
Source: PLoS Biol. 2024 Jul 24;22(7):e3002547. doi: 10.1371/journal.pbio.3002547 (PMC11341097; doi:10.1371/journal.pbio.3002547)
Supplement: S1 Data — (XLSX) [file pbio.3002547.s014.xlsx]

## Sheet: Figure 1B
Figure 1B
mCherry RNAi + non-cutting	mCherry RNAi + intergenic	wg RNAi + non-cutting	wg RNAi + intergenic	arm RNAi + non-cutting	arm RNAi + intergenic	UAS:wg + non-cutting	UAS:wg + intergenic
1.34578	0.811665	0.521263	9.78262	0.961511	5.93861	0.566753	0.840011
1.10116	1.31154	0.844923	10.9168	0.872068	2.95257	0.919475	0.640029
1.01501	0.835691	0.735083	8.33549	1.68646	3.30348	0.834768	0.837379
0.937473	1.6071	2.21792	4.43585	0.870511	2.31196	0.723366	0.657162
1.28568	1.21237	1.32499	5.41519	1.20532	1.47317	0.887169	0.853047
0.736586	1.03989	0.730124	1.4327	1.63388	2.94635	0.60765	0.649535
1.0714	1.09691	0.742949	0.970341	1.02676	2.35914	1.91971	0.758763
0.684504	1.50665	0.592364	6.13889	1.0714	8.43726	0.500525	0.950538
1.22446	1.5789	0.742949	4.02257	1.14351	1.21237	1.08341	1.13159
0.773788	2.85706	0.41731	2.44158	0.827899	6.5958	0.856159	0.614489
1.54407	1.0432	0.8238	4.35246	1.22206	4.04453	0.590486	1.02975
0.84819	0.82947	0.782796	6.90725	3.40326	2.86216	0.63935	0.590486
0.744027	1.47317	0.831721	7.10641	1.04997	2.55095	0.732707	0.982223
0.765284	1.81755	1.56663	8.97731		2.60461	0.753159	1.04735
0.922593	1.54013	1.1434	9.63212		7.10384	1.01121	0.763825
1.16177	1.00005
1.0724	3.34129
0.475269	0.969176
1.26738	3.43656
1.6476	5.32301
0.574284	1.04887
0.979343	1.87467
1.19345	0.847563
1.24928	0.851524
1.30699	1.11376
1.04442	0.889213
0.792115	0.854524
0.78119	1.06237
0.665377	1.73754
0.789126	1.21106
	2.29713
	0.72422

## Sheet: Figure 2A
Figure 2A
Cisplatin + mCherry RNAi	Cisplatin + wg RNAi	Pirarubicin + mCherry RNAi	Pirarubicin + wg RNAi
0.721952	1.34488	0.916789	0.886006
0.90578	0.765386	0.926948	1.2749
1.26064	1.2546	1.08614	1.39567
0.80955	0.961315	0.487273	1.60236
1.14843	0.853724	0.732811	1.21667
1.34798	1.31132	1.47721	1.58855
1.10634	0.99675	0.87834	1.19548
0.876975	1.49437	1.03492	1.12495
0.903845	1.15966	0.877395	1.2512
0.868866	1.12716	1.47135	0.881447
1.23869	1.14788	1.15861	1.01867
1.37299	1.19785	1.23942	1.40247
0.680904	1.4831	0.942765	2.80431
0.710225	1.1054	0.770022	1.11571
1.04684	1.29151		1.19056
1.41532	1.18045		1.01063
0.967257	1.37585		1.19935
0.702202	1.29188		0.818753
1.43275	1.69289
0.595899	0.856513
0.647091	1.17344
0.962944	0.790628
1.27653	1.2283

## Sheet: Figure 2B
Figure 2B
Pirarubicin + mCherry RNAi	Pirarubicin + arm RNAi	Cisplatin + mCherry RNAi	Cisplatin + arm RNAi
1.29487	2.13792	0.641233	1.04012
0.726592	0.759023	1.52994	0.967245
1.06374	2.00291	1.1258	1.65526
0.827891	2.08397	1.08166	1.32872
1.15941	2.00504	0.820012	1.56728
1.35878	1.57877	1.08995	1.20063
0.926211	0.606478	0.797209	1.16653
1.31694	1.03919	0.927855	1.08676
0.939095	0.840643	0.924762	1.16638
0.98673	1.13384	1.06159	1.00125
0.915466	1.05666		1.1827
0.558345	1.54057		1.37473
0.812699	1.19535		1.19616
1.11323	0.953839
	1.55024
	1.6811

## Sheet: Figure 3E
Figure 3E
			sgRNA-wg-intergenic
non-targeting	intergenic	wg + intergenic	Chk2 (lok) RNAi	p53-DN	p53 RNAi	E2F RNAi	UAS-Rbf	UAS-EGFR-top	UAS-vein	UAS-Krn	UAS-grk
0.06	0.69	2.75	0.73	0.53	1.82	2.08	2.56	1.34	0.52	0.53	2.18
0.4	1.37	1.83	0.93	0.56	1.48	1.41	1.05	1.14	0.32	0.77	1.02
0.52	0.99	2.51	0.55	1.15	0.85	1.91	1.12	1.13	0.24	0.29	0.86
0.96	1.34	2.88	0.97	0.89	0.96	1.85	1.62	1.88	0.81	0.46	0.8
0.66	0.54	2.74	0.48	0.79	2.41	1.38	1.12	1.4	0.87	0.26	2
1.01	0.94	2.69	0.93	0.74	1.07	2.32	0.87	1.38	0.45	1.47	0.8
0.83	1.57	2.21	1.45	0.71	1.23	2.1	0.95	0.88	0.66	0.41	1.38
1.01	0.76	3.49	0.79	0.53	1.89	2.34	2	0.8	0.46	0.47	1.12
0.84	0.64	2.43	0.61	0.77	2.04	0.68	1.72	1.12		1.45	1.34
0.63	0.98	2.26	0.82	0.74	2.15	1.19	0.87	0.7		0.83	0.86
0.45	0.62	1.53	0.76	1.15	1.68	1.58	1.46	1		0.46	0.94
0.41	0.27	5.06	0.78	0.43	2.68	1.36	2.56	1.3		0.87	1.43
0.75	0.65	2.42		0.8	1.65	1.41	2.71	1.53		0.47	1.79
0.69	0.55	2.35		1.13	1.28	1.92	1.23	1.11		0.58	0.87
0.44	0.83	3.12			1.23	1.42	1.26	1.22		0.68

## Sheet: Figure 4B
Figure 4B
wg-intergenic	wg-intergenic + hid RNAi
6.92308	1.13793
4.21591	3.32692
6.80488	1.13846
7.27941	1.63333
6.14815	0.403509
3.66667	1.10317
6.48	0.785124
3.78302	0.526316
6.32143	2.32847
4.71154	0.7
3.40426	0.905109
6.84615	1.50704
5.69048

## Sheet: Figure 4D
Figure 4D
no guide	intergenic	wg + intergenic
0.37	1.77	6.6
0.34	1.04	1.8
0.35	1.52	3.74
0.27	0.43	2.11
0.22	1.74	2.02
0.1	1.31	2.63
0.21	0.81	2.37
0.04	0.34	2.24

## Sheet: Figure 5C
Figure 5C
UAS-wg						UAS-wg, rho RNAi
microns	UAS-wg 1	UAS-wg 2	UAS-wg 3	UAS-wg 4		UASwg + rho RNAi 1	UASwg + rho RNAi 2	UASwg + rho RNAi 3	UASwg + rho RNAi 4
0	1	1	1	1		1	1	1	1
0.6629	0.971327	0.940041	1.01007	1.04513		1.04825	0.923869	1.01417	1.00962
1.3258	0.935406	0.989713	1.03575	1.08958		1.0972	0.969979	1.01403	1.01947
1.9887	0.972454	1.02321	1.09768	1.02918		1.06264	1.04395	0.996925	0.961992
2.6517	1.0414	0.982187	1.12387	1.00747		1.15751	0.948582	1.01764	0.956546
3.3146	1.03737	1.00163	1.11329	0.920937		1.3355	1.04694	1	1.01819
3.9775	1.05138	0.982187	1.16969	0.876485		1.32232	1.05075	0.953747	1.07497
4.6404	1.02916	0.95296	1.1566	0.863251		1.22715	1.18378	1.04799	1.00753
5.3033	1.09504	0.928626	1.11782	0.904988		1.1863	1.03699	1.08582	1.07451
5.9662	1.15319	1.08066	1.10826	0.896844		1.179	1.00647	1.12979	1.10394
6.6291	1.09584	0.999374	1.16062	0.856464		1.21062	0.956545	1.12044	1.13917
7.2921	1.10631	1.04553	1.23364	0.869359		1.17636	1.138	1.1989	1.15156
7.955	1.14062	1.10913	1.17774	0.850696		1.20089	1.09786	1.21788	1.19177
8.6179	1.09069	1.08266	1.20997	0.928062		1.19653	1.14745	1.24756	1.12723
9.2808	1.15383	1.15241	1.27392	0.902613		1.18336	1.17598	1.27082	1.00336
9.9437	1.19716	1.18189	1.3288	0.912453		1.18265	1.17831	1.33846	1.00498
10.6066	1.17316	1.18339	1.25529	0.933831		1.16876	1.18759	1.44539	1.05852
11.2695	1.1585	1.12845	1.30211	0.918901		1.1043	1.23851	1.41719	1.12086
11.9325	1.09568	1.04691	1.48137	0.886664		1.17525	1.18395	1.40088	1.04322
12.5954	1.08054	0.988711	1.49295	0.929759		1.24407	1.18693	1.56717	1.03638
13.2583	1.17703	0.956347	1.42649	0.886664		1.16653	1.22326	1.50675	1.00962
13.9212	1.20345	0.99285	1.42699	0.922294		1.16248	1.25892	1.54712	1.02387
14.5841	1.15947	1.00753	1.3424	0.924669		1.08342	1.37137	1.50007	0.938703
15.247	1.14497	1.06761	1.3429	0.963353		1.18285	1.37751	1.51089	0.957821
15.9099	0.98244	1.03036	1.35599	0.898202		1.11575	1.39376	1.50073	0.946118
16.5729	1.0451	0.939914	1.24018	0.80794		1.04652	1.40836	1.42053	1.04635
17.2358	0.998548	1.06322	1.25831	0.788938		0.993919	1.36988	1.43416	0.95504
17.8987	1.05428	1.02572	1.28298	0.7981		1.00821	1.32062	1.40556	0.906373
18.5616	1.07571	1.07652	1.24572	0.793349		0.919016	1.3314	1.36827	0.819931
19.2245	0.924452	0.941294	1.21702	0.725144		0.916381	1.31465	1.25625	0.84716
19.8874	0.89465	1.04566	1.18228	0.729555		0.929354	1.34848	1.21347	0.862109
20.5503	0.905926	1.03537	1.10775	0.725823		0.922462	1.48117	1.19275	0.914833
21.2132	0.890625	0.862393	1.03424	0.78283		0.955403	1.41068	1.14958	0.80533
21.8762	1.0008	0.885348	0.976334	0.799118		0.961586	1.35926	1.25959	0.810429
22.5391	0.967137	0.982312	0.950151	0.788599		0.934017	1.28512	1.27616	0.80533
23.202	0.929929	0.850854	0.964753	0.724126		0.913137	1.32526	1.23366	0.75365
23.8649	0.921714	1.01656	1.00806	0.758398		0.936855	1.33223	1.22096	0.84438
24.5278	0.87806	0.919969	0.909869	0.812352		0.950639	1.19771	1.20866	0.771842
25.1907	0.862919	0.890868	0.935045	0.797421		1.01074	1.20136	1.1433	0.775435
25.8536	0.93637	0.874435	0.92145	0.795385		0.881006	1.20451	1.2636	0.795249
26.5166	0.958599	0.845709	0.932528	0.810316		0.879486	1.15741	1.27777	0.769989
27.1795	0.893846	0.89739	0.8429	0.797082		0.917596	1.06701	1.1989	0.7708
27.8424	1.02706	0.924863	0.924471	0.769596		0.941213	1.01211	1.11228	0.716106
28.5053	0.900934	0.893878	0.898792	0.736003		0.997365	1.08078	1.1564	0.789456
29.1682	0.975032	0.933517	0.864048	0.834408		1.07075	1.10665	1.17965	0.756083
29.8311	0.981958	0.936151	0.840383	0.765524		0.998988	1.20053	1.19168	0.79189
30.494	1.01482	0.846338	0.862034	0.804547		0.970202	1.21264	1.12137	0.854229
31.157	1.06959	0.947566	0.893756	0.775365		0.952059	1.11644	1.05801	0.781808
31.8199	1.07667	0.914451	0.950151	0.738717		1.00527	1.12805	1.11308	0.807531
32.4828	1.10889	0.906171	0.970796	0.768239		0.952059	1.09123	1.16	0.87219
33.1457	1.16446	0.985197	1.00151	0.89379		1.02767	1.15144	1.16655	0.935805
33.8086	1.11662	0.998996	0.982377	0.976247		1.16775	1.23221	1.23045	0.799884
34.4715	1.21875	1.13961	0.949144	1.08415		1.14677	1.18527	1.26895	0.848088
35.1344	1.37983	1.08931	1.09567	1.16593		1.05088	1.16106	1.2886	0.9438
35.7974	1.30525	1.14839	1.28097	1.2606		1.0746	1.12473	1.37602	0.920857
36.4603	1.36549	1.17574	1.32024	1.30675		1.04389	1.08045	1.43176	0.847392
37.1232	1.37451	1.30958	1.40685	1.37971		1.07521	1.17399	1.4347	0.866512
37.7861	1.4615	1.38673	1.55589	1.42009		1.04531	1.24531	1.50408	0.891541
38.449	1.52496	1.36515	1.61531	1.42416		1.0298	1.23055	1.30758	0.8708
39.1119	1.55895	1.40467	1.69537	1.53105		0.986926	1.2755	1.14022	0.90927
39.7748	1.57248	1.29466	1.69084	1.4866		0.947902	1.27086	1.0671	0.876478
40.4378	1.51144	1.30745	1.69486	1.45402		0.920942	1.25344	0.99933	0.865816
41.1007	1.45006	1.29578	1.65257	1.4642		0.959458	1.2561	0.995588	0.752144
41.7636	1.38064	1.29089	1.58409	1.45572		0.851105	1.30818	0.981819	0.778794
42.4265	1.25145	1.23971	1.64904	1.42178		0.88212	1.24366	1.02406	0.746466
43.0894	1.2951	1.3363	1.67674	1.3926		0.87756	1.30951	0.990776	0.762225
43.7523	1.3481	1.19895	1.6994	1.45232		0.86489	1.39858	1.07352	0.694554
44.4152	1.27239	1.21626	1.72407	1.42212		0.819684	1.48847	1.07793	0.686094
45.0782	1.27626	1.30143	1.83837	1.44214		0.808637	1.32261	0.962839	0.754114
45.7411	1.28447	1.31234	1.70292	1.41398		0.838335	1.29922	0.946798	0.73905
46.404	1.32007	1.33505	1.62538	1.48388		0.75147	1.26854	1.00641	0.712747
47.0669	1.45103	1.251	1.64602	1.49983		0.837929	1.24349	1.01443	0.699536
47.7298	1.38305	1.21851	1.59013	1.54089		0.830834	1.09736	1.01738	0.665932
48.3927	1.52255	1.11114	1.66213	1.46454		0.805191	1.03981	1.01296	0.693627
49.0556	1.54639	1.25238	1.60926	1.4452		0.741638	0.994196	1.03449	0.644727
49.7186	1.45699	1.27923	1.59869	1.43163		0.831848	0.981258	0.981286	0.685284
50.3815	1.51643	1.30256	1.64451	1.38276		0.794953	1.00697	0.969789	0.696175
51.0444	1.54365	1.27534	1.73414	1.38616		0.826882	1.01991	1.03101	0.625261
51.7073	1.43814	1.25464	1.64804	1.4452		0.74397	1.05391	0.970859	0.636733
52.3702	1.47116	1.22792	1.66918	1.4547		0.777925	1.08708	0.940915	0.761529
53.0331	1.52062	1.24849	1.72457	1.51917		0.695927	1.06966	0.976071	0.797682
53.696	1.58199	1.16119	1.83535	1.63285		0.727753	1.03583	0.967784	0.783083
54.359	1.49726	1.18101	1.88872	1.56057		0.762721	0.978603	0.985696	0.758749
55.0219	1.51546	1.21538	1.85247	1.4754		0.736368	0.962848	0.88865	0.703361
55.6848	1.39529	1.16031	1.82477	1.53173		0.815124	0.962017	0.918594	0.788412
56.3477	1.40963	1.30808	1.81621	1.60909		0.722482	0.935312	0.922469	0.775899
57.0106	1.34939	1.37406	1.89527	1.50933		0.814212	0.893349	0.953482	0.884936
57.6735	1.35535	1.42386	1.78046	1.50933		0.785932	0.931664	0.938911	0.832214
58.3364	1.3932	1.30795	1.68933	1.50424		0.837017	0.923537	0.966447	0.878795
58.9994	1.43444	1.35876	1.70796	1.46081		0.952565	0.982086	1.03128	0.899999
59.6623	1.42944	1.43302	1.79003	1.54564		0.963613	0.975783	0.962304	0.78007
60.3252	1.44523	1.38811	1.80363	1.53275		0.985	1.05225	0.958695	0.787486
60.9881	1.51337	1.33756	1.85398	1.46047		0.971722	0.991873	0.940515	0.811356
61.651	1.45377	1.35299	1.91994	1.51815		0.927531	1.02173	0.980483	0.816455
62.3139	1.37564	1.26405	2.0569	1.54632		0.900468	0.955549	1.00374	0.87474
62.9768	1.28109	1.29252	2.0569	1.4927		0.90594	0.999835	0.965377	0.780417
63.6398	1.2798	1.27521	2.1717	1.4961		0.849382	0.993365	0.884908	0.768481
64.3027	1.30734	1.22868	2.08963	1.50221		0.782689	0.887709	0.945595	0.732677
64.9656	1.34149	1.22228	1.97986	1.41568		0.801642	0.904296	1.0528	0.8146
65.6285	1.36614	1.16119	1.99043	1.37326		0.949119	0.977942	1.03836	0.811124
66.2914	1.37532	1.10437	1.96073	1.27927		0.9029	1.01128	1.00428	0.843221
66.9543	1.3315	1.08342	1.94814	1.24771		0.907866	1.0267	1.04812	0.957359
67.6172	1.35921	1.08517	2.01309	1.29182		0.927934	1.11129	1.06189	1.00892
68.2802	1.43251	1.07213	1.97885	1.32168		0.941821	1.1584	0.991176	1.01923
68.9431	1.42155	1.08291	1.9708	1.38039		0.923882	1.22923	1.00468	0.937543
69.606	1.29768	1.12531	1.95065	1.4771		0.975674	1.29109	1.09237	0.953419

## Sheet: Figure 6B
Figure 6B
wg-intergenic	wg-intergenic + UAS:rho
13.8529	1.75
26.2857	2.27632
8.09091	4.57647
13.6176	4.54286
5.9	1.01863
10.3571	2.2
13	4.7619
7.68354	1.60976
2.7732	4.90625
8.0625	14.1481
11.386	4.23529
4.7973	1.54867
5.94118
8.53333

## Sheet: Figure 6D
Figure 6D
intergenic	dpERK RNAi + non-targeting	dpERK RNAi + intergenic	rho RNAi + non-targeting	rho RNAi + intergenic
7.03448	2.8913	7.47059	2.81538	15.5
14.5714	3.94118	3.7	6.14286	25.4286
4.64	4.60606	14.5	3.2449	3.54688
3.24242	4.19048	19.7273	6	6.56818
5.17647	1.59259	14.6154	9.2	10.0476
9.77778	10.1429	2.57143	4.10256	35.8261
6.575	2.3	14.6	12.9362	26.9118
13.2143	4.64706	6.71429	7.59483	10.9655
8.68085	7.90909	37.2	2.39286	20.9615
7.55172	2.92308	4.42308	2.41489	6.55738
6.20513	4.125	14.5	2.95522	2.19617
4	2.75	20.2727	10.1481	22.9355
7.2	5.68182	25.0952	3.41818	10.4578
9.15385	2.71875	5.19048	7.55556	7.91549
4.375				8.76056

## Sheet: Figure 6F
Figure 6F
non-targeting	intergenic	UAS:wg, non-targeting	UAS:wg, intergenic	UAS:wg, non-targeting, erk RNAi	UAS:wg, intergenic, erk RNAi	UAS:wg, non-targeting, rho RNAi	UAS:wg, non-targeting, rho RNAi
0.635669	1.78528	0.378697	1.07861	0.654604	0.988282	1.30003	3.49662
0.728991	1.63186	0.320793	0.650885	0.811493	1.8903	0.675338	2.73185
1.15461	1.80245	0.640374	0.859168	1.58241	2.0722	1.48574	1.43509
1.01817	0.933968	0.704717	1.08392	1.1158	1.59646	0.754479	1.48574
2.08655	2.17074	0.684359	0.728991	1.75095	1.48774	0.7243	3.81341
0.541164	2.61417	0.669481	0.483514	0.991824	0.7202	0.585012	1.11913
0.435435	0.967029	0.455247	0.572779	0.972342	6.21416	0.678275	3.24292
1.1158	0.823977	0.550463	1.02848	0.781062	1.87455	0.726723	1.98099
1.32584	3.01267	0.872355	0.999759	1.02016	1.28317	2.1048	2.54014
1.4346	1.07117	0.473371	0.412847	1.05204	0.905769	1.48574	4.80682
1.32502	1.52331	0.978473	0.569647	0.967029	0.662043	0.902059	4.98343
0.730343	0.975294	0.497329	0.576498	1.4651	0.483514	0.778818	1.52701
1.17666	2.19103	0.429155	0.507183	1.39475	1.33896	0.63313	2.45413
0.892642	1.06621	0.476076	0.827007	1.26458	7.31966	0.781971	2.89024
0.398501		0.470231	0.490953	1.29958	1.20082		1.86582
1.03177					2.34319
1.08679					3.366
0.704776					3.9934
0.725185
1.16383
1.28765

[truncated: 10 more sheets: Figure S1D, Figure S3A, Figure S3B, Figure S3C, Figure S3D, Figure S4, Figure S5A, Figure S5B, Figure S5C, Figure S8D]
